# Supplementary material for: Human health and ecological risk assessment of heavy metals in topsoil of different peatland use types
Source: Heliyon. 2024 Jun 25;10(13):e33624. doi: 10.1016/j.heliyon.2024.e33624 (PMC11260962; doi:10.1016/j.heliyon.2024.e33624)
Supplement: Multimedia component 2 [file mmc2.xlsx]

## Sheet: Sheet1
		Soil properties														Geo-accumulation index							Soil Contamination factor (CF)							Potential ecological risk
Land use types	Rep	SOC	pH	Cd	Pb	Cu	Hg	Zn	Mg	Ca	P	K				Cd	Pb	Cu	Hg	Zn			Cd	Pb	Cu	Hg	Zn	Cd				Pb	Cu	Hg	Zn	RI
Forest	1	48.9667	4.764	0.21	25.2	0.92	0.19	11.2	1645.43	869.43	331.21	312.1				-0.514573	-0.684498	-5.97204	-2.32193	-3.22882			1.05	0.933333	0.0238961	0.3	0.16	31.5				4.66667	0.119481	12	0.16	48.4461
Forest	2	48.9552	4.96	0.19	31.7	0.91	0.17	13.4	1643.76	846.32	398.21	263.12				-0.658963	-0.353439	-5.98781	-2.76939	-2.97008			0.95	1.17407	0.0236364	0.22	0.191429	28.5				5.87037	0.118182	8.8	0.191429	43.48
Forest	3	48.4768	4.58	0.15	21.5	1.05	0.16	11.6	1654.32	845.76	397.21	245.21				-1	-0.913585	-5.78136	-2.42146	-3.17819			0.75	0.796296	0.0272727	0.28	0.165714	22.5				3.98148	0.136364	11.2	0.165714	37.9836
Forest	4	47.9219	4.64	0.18	21.1	1.11	0.21	13.4	1643.87	846.76	394.1	243.45				-0.736966	-0.940679	-5.70119	-2.52838	-2.97008			0.9	0.781481	0.0288312	0.26	0.191429	27				3.90741	0.144156	10.4	0.191429	41.643
Improved Grassland	1	40.7099	6.05333	0.21	55.2	1.61	0.22	22.1	1900.23	1212.23	843.32	321.23				-0.514573	0.446746	-5.16469	-1.98089	-2.24827			1.05	2.04444	0.0418182	0.38	0.315714	31.5				10.2222	0.209091	15.2	0.315714	57.447
Improved Grassland	2	43.2262	5.94333	0.32	41.7	1.67	0.19	23.4	1876.65	1113.65	764.23	393.32				0.0931094	0.0421255	-5.1119	-2.14136	-2.16581			1.6	1.54444	0.0433766	0.34	0.334286	48				7.72222	0.216883	13.6	0.334286	69.8734
Improved Grassland	3	43.6491	6.23333	0.24	38.5	1.75	0.18	22.7	1886.54	1198.45	721.34	376.32				-0.321928	-0.0730635	-5.04439	-2.22882	-2.20963			1.2	1.42593	0.0454545	0.32	0.324286	36				7.12963	0.227273	12.8	0.324286	56.4812
Improved Grassland	4	40.7577	6.66333	0.24	49.1	1.3	0.15	23.4	1888.31	1204.67	778.9	376.12				-0.321928	0.277801	-5.47324	-1.8365	-2.16581			1.2	1.81852	0.0337662	0.42	0.334286	36				9.09259	0.168831	16.8	0.334286	62.3957
Unimproved Grassland	1	47.3307	5.55	0.12	29.43	1.51	0.15	12.12	1832.76	1132.65	663.21	298.21				-1.32193	-0.460634	-5.2572	-1.76939	-3.11493			0.6	1.09	0.0392208	0.44	0.173143	18				5.45	0.196104	17.6	0.173143	41.4192
Unimproved Grassland	2	48.9265	5.80667	0.32	28.43	1.17	0.11	13.31	1745.32	998.65	712.23	265.21				0.0931094	-0.510508	-5.62524	-1.98089	-2.97981			1.6	1.05296	0.0303896	0.38	0.190143	48				5.26481	0.151948	15.2	0.190143	68.8069
Unimproved Grassland	3	48.3525	5.82	0.21	29.23	1.05	0.14	12.32	1764.32	997.45	523.45	275.19				-0.514573	-0.470472	-5.78136	-2.05889	-3.09132			1.05	1.08259	0.0272727	0.36	0.176	31.5				5.41296	0.136364	14.4	0.176	51.6253
Unimproved Grassland	4	49.1217	5.55667	0.23	29.56	1.1	0.13	13.12	1732.32	1123.65	543.23	286.43				-0.383329	-0.454276	-5.71425	-2.32193	-3.00055			1.15	1.09481	0.0285714	0.3	0.187429	34.5				5.47407	0.142857	12	0.187429	52.3044
Industrial cutaway bog	1	55.2411	5.33667	0.13	19.5	0.61	0.11	3.54	1452.12	654.54	342.12	201.34				-1.20645	-1.05445	-6.56487	-2.76939	-4.8905			0.65	0.722222	0.0158442	0.22	0.0505714	19.5				3.61111	0.0792208	8.8	0.0505714	32.0409
Industrial cutaway bog	2	55.1512	5.53	0.09	25.1	0.72	0.08	3.42	1321.43	786.87	325.43	198.76				-1.73697	-0.690235	-6.32568	-3.22882	-4.94025			0.45	0.92963	0.0187013	0.16	0.0488571	13.5				4.64815	0.0935065	6.4	0.0488571	24.6905
Industrial cutaway bog	3	54.6938	4.30333	0.11	25.2	0.71	0.11	2.73	1327.32	768.87	329.32	198.45				-1.44746	-0.684498	-6.34586	-2.76939	-5.26534			0.55	0.933333	0.0184416	0.22	0.039	16.5				4.66667	0.0922078	8.8	0.039	30.0979
Industrial cutaway bog	4	53.2836	4.20333	0.12	21.7	0.73	0.08	2.84	1316.32	789.43	341.23	262.1				-1.32193	-0.900227	-6.30578	-3.22882	-5.20835			0.6	0.803704	0.018961	0.16	0.0405714	18				4.01852	0.0948052	6.4	0.0405714	28.5539
			Health risks assessment
			Exposure assessment
		Ingestion												Dermal														Inhalation
		Children						Adult						Children						Adult						Children						Adult
Land use types		Cd	Pb	Cu	Hg	Zn	Total ADD	Cd	Pb	Cu	Hg	Zn	Total ADD	Cd	Pb	Cu	Hg	Zn	Total ADD	Cd	Pb	Cu	Hg	Zn	Total ADD	Cd	Pb	Cu	Hg	Zn	Total ADD	Cd	Pb	Cu	Hg	Zn	Total ADD
Forest	1	2.53295e-06	0.000303955	1.10968e-05	1.80925e-07	0.000135091	0.000452856	1.4181e-06	0.000170172	6.21262e-06	1.01293e-07	7.56319e-05	0.000253536	6.98425e-11	8.3811e-09	3.05977e-10	4.98875e-12	3.72493e-09	1.24868e-08	1.51194e-10	1.81433e-08	6.62375e-10	1.07996e-11	8.06369e-09	2.70314e-08	2.17024e-09	2.60428e-07	9.5077e-09	1.55017e-10	1.15746e-07	3.88007e-07	2.54006e-09	3.04808e-07	1.11279e-08	1.81433e-10	1.3547e-07	4.54127e-07
Forest	2	2.29172e-06	0.000382355	1.09761e-05	1.32679e-07	0.000161627	0.000557383	1.28304e-06	0.000214065	6.14509e-06	7.42813e-08	9.04881e-05	0.000312056	6.31908e-11	1.05429e-08	3.02651e-10	3.65842e-12	4.45662e-09	1.5369e-08	1.36795e-10	2.28231e-08	6.55175e-10	7.9197e-12	9.64763e-09	3.32707e-08	1.96355e-09	3.27602e-07	9.40435e-09	1.13679e-10	1.38482e-07	4.77565e-07	2.29815e-09	3.83429e-07	1.10069e-08	1.33051e-10	1.6208e-07	5.58947e-07
Forest	3	1.80925e-06	0.000259326	1.26648e-05	1.68864e-07	0.000139916	0.000413885	1.01293e-06	0.000145186	7.09049e-06	9.45398e-08	7.8333e-05	0.000231717	4.98875e-11	7.15054e-09	3.49212e-10	4.65617e-12	3.85797e-09	1.14123e-08	1.07996e-10	1.54794e-08	7.55971e-10	1.00796e-11	8.35168e-09	2.47051e-08	1.55017e-09	2.22191e-07	1.08512e-08	1.44682e-10	1.1988e-07	3.54616e-07	1.81433e-09	2.60054e-07	1.27003e-08	1.69338e-10	1.40308e-07	4.15046e-07
Forest	4	2.1711e-06	0.000254502	1.33885e-05	1.56802e-07	0.000161627	0.000431845	1.21551e-06	0.000142485	7.49566e-06	8.7787e-08	9.04881e-05	0.000241772	5.9865e-11	7.01751e-09	3.69167e-10	4.32358e-12	4.45662e-09	1.19075e-08	1.29595e-10	1.51914e-08	7.9917e-10	9.35964e-12	9.64763e-09	2.57772e-08	1.8602e-09	2.18057e-07	1.14712e-08	1.34348e-10	1.38482e-07	3.70004e-07	2.1772e-09	2.55216e-07	1.3426e-08	1.57242e-10	1.6208e-07	4.33057e-07
Improved Grassland	1	2.53295e-06	0.000665805	1.94193e-05	2.29172e-07	0.000266563	0.00095455	1.4181e-06	0.000372757	1.08721e-05	1.28304e-07	0.000149238	0.000534413	6.98425e-11	1.83586e-08	5.35459e-10	6.31908e-12	7.35009e-09	2.63203e-08	1.51194e-10	3.97425e-08	1.15916e-09	1.36795e-11	1.59114e-08	5.69779e-08	2.17024e-09	5.70462e-07	1.66385e-08	1.96355e-10	2.28391e-07	8.17858e-07	2.54006e-09	6.67674e-07	1.94738e-08	2.29815e-10	2.67311e-07	9.57229e-07
Improved Grassland	2	3.85974e-06	0.000502972	2.0143e-05	2.05049e-07	0.000282243	0.000809424	2.16091e-06	0.000281594	1.12773e-05	1.14798e-07	0.000158017	0.000453163	1.06427e-10	1.38687e-08	5.55414e-10	5.65392e-12	7.78245e-09	2.23187e-08	2.30391e-10	3.00229e-08	1.20235e-09	1.22395e-11	1.68474e-08	4.83152e-08	3.30703e-09	4.30947e-07	1.72585e-08	1.75686e-10	2.41826e-07	6.93514e-07	3.87057e-09	5.04384e-07	2.01995e-08	2.05624e-10	2.83036e-07	8.11695e-07
Improved Grassland	3	2.8948e-06	0.000464375	2.1108e-05	1.92987e-07	0.0002738	0.000762371	1.62068e-06	0.000259985	1.18175e-05	1.08046e-07	0.00015329	0.00042682	7.982e-11	1.28045e-08	5.82021e-10	5.32133e-12	7.54964e-09	2.10213e-08	1.72793e-10	2.77189e-08	1.25995e-09	1.15196e-11	1.63434e-08	4.55066e-08	2.48027e-09	3.97876e-07	1.80853e-08	1.65351e-10	2.34592e-07	6.53199e-07	2.90293e-09	4.65678e-07	2.11672e-08	1.93529e-10	2.74569e-07	7.64511e-07
Improved Grassland	4	2.8948e-06	0.000592229	1.56802e-05	2.53295e-07	0.000282243	0.000893301	1.62068e-06	0.000331565	8.7787e-06	1.4181e-07	0.000158017	0.000500123	7.982e-11	1.63298e-08	4.32358e-10	6.98425e-12	7.78245e-09	2.46315e-08	1.72793e-10	3.53507e-08	9.35964e-10	1.51194e-11	1.68474e-08	5.33219e-08	2.48027e-09	5.07422e-07	1.34348e-08	2.17024e-10	2.41826e-07	7.6538e-07	2.90293e-09	5.93891e-07	1.57242e-08	2.54006e-10	2.83036e-07	8.95808e-07
Unimproved Grassland	1	1.4474e-06	0.000354975	1.82131e-05	2.65357e-07	0.000146188	0.000521089	8.10342e-07	0.000198736	1.01968e-05	1.48563e-07	8.18445e-05	0.000291736	3.991e-11	9.78793e-09	5.02201e-10	7.31683e-12	4.03091e-09	1.43683e-08	8.63967e-11	2.11888e-08	1.08716e-09	1.58394e-11	8.72607e-09	3.11043e-08	1.24013e-09	3.04143e-07	1.5605e-08	2.27358e-10	1.25254e-07	4.46469e-07	1.45146e-09	3.55972e-07	1.82643e-08	2.66102e-10	1.46598e-07	5.22551e-07
Unimproved Grassland	2	3.85974e-06	0.000342914	1.41122e-05	2.29172e-07	0.000160541	0.000521656	2.16091e-06	0.000191983	7.90083e-06	1.28304e-07	8.98804e-05	0.000292054	1.06427e-10	9.45534e-09	3.89122e-10	6.31908e-12	4.42668e-09	1.43839e-08	2.30391e-10	2.04688e-08	8.42368e-10	1.36795e-11	9.58283e-09	3.11381e-08	3.30703e-09	2.93809e-07	1.20913e-08	1.96355e-10	1.37552e-07	4.46955e-07	3.87057e-09	3.43876e-07	1.41518e-08	2.29815e-10	1.60992e-07	5.2312e-07
Unimproved Grassland	3	2.53295e-06	0.000352563	1.26648e-05	2.1711e-07	0.0001486	0.000516578	1.4181e-06	0.000197386	7.09049e-06	1.21551e-07	8.31951e-05	0.000289211	6.98425e-11	9.72141e-09	3.49212e-10	5.9865e-12	4.09743e-09	1.42439e-08	1.51194e-10	2.10448e-08	7.55971e-10	1.29595e-11	8.87006e-09	3.0835e-08	2.17024e-09	3.02076e-07	1.08512e-08	1.8602e-10	1.2732e-07	4.42604e-07	2.54006e-09	3.53553e-07	1.27003e-08	2.1772e-10	1.49017e-07	5.18028e-07
Unimproved Grassland	4	2.77419e-06	0.000356543	1.32679e-05	1.80925e-07	0.000158249	0.000531016	1.55315e-06	0.000199614	7.42813e-06	1.01293e-07	8.85973e-05	0.000297294	7.64942e-11	9.83116e-09	3.65842e-10	4.98875e-12	4.36349e-09	1.4642e-08	1.65594e-10	2.12824e-08	7.9197e-10	1.07996e-11	9.44604e-09	3.16968e-08	2.37692e-09	3.05486e-07	1.13679e-08	1.55017e-10	1.35588e-07	4.54974e-07	2.78197e-09	3.57544e-07	1.33051e-08	1.81433e-10	1.58693e-07	5.32506e-07
Industrial cutaway bog	1	1.56802e-06	0.000235203	7.35763e-06	1.32679e-07	4.26984e-05	0.00028696	8.7787e-07	0.00013168	4.11924e-06	7.42813e-08	2.39051e-05	0.000160657	4.32358e-11	6.48537e-09	2.02876e-10	3.65842e-12	1.17734e-09	7.91249e-09	9.35964e-11	1.40395e-08	4.39183e-10	7.9197e-12	2.5487e-09	1.71289e-08	1.34348e-09	2.01522e-07	6.30402e-09	1.13679e-10	3.6584e-08	2.45867e-07	1.57242e-09	2.35863e-07	7.37828e-09	1.33051e-10	4.28182e-08	2.87765e-07
Industrial cutaway bog	2	1.08555e-06	0.000302748	8.68441e-06	9.64935e-08	4.1251e-05	0.000353866	6.07756e-07	0.000169496	4.86205e-06	5.40228e-08	2.30947e-05	0.000198115	2.99325e-11	8.34784e-09	2.3946e-10	2.66067e-12	1.13743e-09	9.75733e-09	6.47975e-11	1.80713e-08	5.1838e-10	5.75978e-12	2.46231e-09	2.11226e-08	9.30101e-10	2.59395e-07	7.44081e-09	8.26756e-11	3.53438e-08	3.03192e-07	1.0886e-09	3.03598e-07	8.70879e-09	9.67643e-11	4.13667e-08	3.54859e-07
Industrial cutaway bog	3	1.32679e-06	0.000303955	8.5638e-06	1.32679e-07	3.29284e-05	0.000346906	7.42813e-07	0.000170172	4.79452e-06	7.42813e-08	1.84353e-05	0.000194219	3.65842e-11	8.3811e-09	2.36134e-10	3.65842e-12	9.07952e-10	9.56543e-09	7.9197e-11	1.81433e-08	5.1118e-10	7.9197e-12	1.96553e-09	2.07071e-08	1.13679e-09	2.60428e-07	7.33746e-09	1.13679e-10	2.82131e-08	2.97229e-07	1.33051e-09	3.04808e-07	8.58783e-09	1.33051e-10	3.30208e-08	3.4788e-07
Industrial cutaway bog	4	1.4474e-06	0.000261739	8.80503e-06	9.64935e-08	3.42552e-05	0.000306343	8.10342e-07	0.000146537	4.92958e-06	5.40228e-08	1.91781e-05	0.000171509	3.991e-11	7.21706e-09	2.42786e-10	2.66067e-12	9.44537e-10	8.44695e-09	8.63967e-11	1.56234e-08	5.2558e-10	5.75978e-12	2.04472e-09	1.82859e-08	1.24013e-09	2.24258e-07	7.54415e-09	8.26756e-11	2.93498e-08	2.62474e-07	1.45146e-09	2.62473e-07	8.82974e-09	9.67643e-11	3.43513e-08	3.07202e-07
				Non-carcinogenic risk assessment.
		Ingestion												Dermal														Inhalation										Hazard index (HI)
		Children						Adult						Children						Adult						Children						Adult						Children						Adult
Land use types		Cd	Pb	Cu	Hg	Zn	Total ADD	Cd	Pb	Cu	Hg	Zn	Total ADD	Cd	Pb	Cu	Hg	Zn	Total ADD	Cd	Pb	Cu	Hg	Zn	Total ADD	Cd	Pb	Cu	Hg	Zn	Total ADD	Cd	Pb	Cu	Hg	Zn	Total ADD	Cd	Pb	Cu	Hg	Zn	Total HI	Cd	Pb	Cu	Hg	Zn	Total HI
Forest	1	0.00253295	0.0868441	0.000277419	0.000603084	0.000450303	0.0907079	0.0014181	0.0486205	0.000155315	0.000337642	0.000252106	0.0507837	6.98425e-08	2.38099e-06	7.61136e-09	5.82118e-08	6.20822e-08	2.57874e-06	1.51194e-07	5.15435e-06	1.6477e-08	1.26016e-07	1.34395e-07	5.58243e-06	2.17024e-06	7.44081e-05	2.37692e-07	7.38175e-06	1.9291e-06	8.61268e-05	2.54006e-06	8.70879e-05	2.78197e-07	8.63967e-06	2.25783e-06	0.000100804	0.00253519	0.0869209	0.000277664	0.000610524	0.000452294	0.0907966	0.00142079	0.0487127	0.00015561	0.000346408	0.000254498	0.05089
Forest	2	0.00229172	0.109244	0.000274403	0.000442262	0.000538755	0.112792	0.00128304	0.0611615	0.000153627	0.000247604	0.000301627	0.0631474	6.31908e-08	2.99514e-06	7.52863e-09	4.26886e-08	7.42769e-08	3.18282e-06	1.36795e-07	6.48384e-06	1.62979e-08	9.24119e-08	1.60794e-07	6.89014e-06	1.96355e-06	9.36006e-05	2.35109e-07	5.41329e-06	2.30803e-06	0.000103521	2.29815e-06	0.000109551	2.75174e-07	6.33576e-06	2.70134e-06	0.000121161	0.00229375	0.109341	0.000274646	0.000447718	0.000541138	0.112898	0.00128548	0.0612775	0.000153919	0.000254033	0.000304489	0.0632754
Forest	3	0.00180925	0.0740932	0.000316619	0.000562879	0.000466385	0.0772484	0.00101293	0.0414818	0.000177262	0.000315133	0.00026111	0.0432482	4.98875e-08	2.0314e-06	8.68688e-09	5.4331e-08	6.42994e-08	2.20861e-06	1.07996e-07	4.39756e-06	1.88053e-08	1.17615e-07	1.39195e-07	4.78117e-06	1.55017e-06	6.34831e-05	2.71279e-07	6.88964e-06	1.99799e-06	7.41921e-05	1.81433e-06	7.43012e-05	3.17508e-07	8.06369e-06	2.33847e-06	8.68352e-05	0.00181085	0.0741587	0.000316899	0.000569823	0.000468448	0.0773248	0.00101485	0.0415605	0.000177599	0.000323314	0.000263588	0.0433398
Forest	4	0.0021711	0.0727147	0.000334712	0.000522673	0.000538755	0.076282	0.00121551	0.04071	0.000187391	0.000292623	0.000301627	0.0427072	5.9865e-08	1.99361e-06	9.18327e-09	5.04502e-08	7.42769e-08	2.18739e-06	1.29595e-07	4.31574e-06	1.98798e-08	1.09214e-07	1.60794e-07	4.73523e-06	1.8602e-06	6.2302e-05	2.86781e-07	6.39752e-06	2.30803e-06	7.31545e-05	2.1772e-06	7.29188e-05	3.35651e-07	7.48771e-06	2.70134e-06	8.56207e-05	0.00217302	0.072779	0.000335008	0.000529121	0.000541138	0.0763573	0.00121782	0.0407872	0.000187747	0.00030022	0.000304489	0.0427975
Improved Grassland	1	0.00253295	0.19023	0.000485483	0.000763907	0.000888544	0.194901	0.0014181	0.106502	0.000271802	0.00042768	0.00049746	0.109117	6.98425e-08	5.21551e-06	1.33199e-08	7.37349e-08	1.22502e-07	5.49491e-06	1.51194e-07	1.12905e-05	2.88347e-08	1.59621e-07	2.6519e-07	1.18953e-05	2.17024e-06	0.000162989	4.15962e-07	9.35022e-06	3.80652e-06	0.000178732	2.54006e-06	0.000190764	4.86845e-07	1.09436e-05	4.45519e-06	0.00020919	0.00253519	0.190398	0.000485912	0.000773331	0.000892473	0.195085	0.00142079	0.106704	0.000272318	0.000438783	0.00050218	0.109338
Improved Grassland	2	0.00385974	0.143706	0.000503575	0.000683496	0.000940812	0.149694	0.00216091	0.0804553	0.000281931	0.000382661	0.000526722	0.0838076	1.06427e-07	3.93998e-06	1.38163e-08	6.59733e-08	1.29707e-07	4.2559e-06	2.30391e-07	8.52922e-06	2.99093e-08	1.42818e-07	2.80789e-07	9.21313e-06	3.30703e-06	0.000123128	4.31463e-07	8.36599e-06	4.03044e-06	0.000139263	3.87057e-06	0.00014411	5.04989e-07	9.79163e-06	4.71726e-06	0.000162994	0.00386315	0.143833	0.000504021	0.000691928	0.000944972	0.149838	0.00216501	0.080608	0.000282466	0.000392596	0.00053172	0.0839798
Improved Grassland	3	0.0028948	0.132679	0.000527699	0.00064329	0.000912668	0.137657	0.00162068	0.0742813	0.000295437	0.000360152	0.000510965	0.0770685	7.982e-08	3.63763e-06	1.44781e-08	6.20926e-08	1.25827e-07	3.91985e-06	1.72793e-07	7.8747e-06	3.13421e-08	1.34417e-07	2.7239e-07	8.48564e-06	2.48027e-06	0.000113679	4.52132e-07	7.87387e-06	3.90987e-06	0.000128395	2.90293e-06	0.000133051	5.2918e-07	9.21565e-06	4.57615e-06	0.000150275	0.00289736	0.132796	0.000528165	0.000651226	0.000916703	0.137789	0.00162376	0.0744222	0.000295998	0.000369502	0.000515814	0.0772273
Improved Grassland	4	0.0028948	0.169208	0.000392005	0.000844318	0.000940812	0.17428	0.00162068	0.0947328	0.000219467	0.000472699	0.000526722	0.0975724	7.982e-08	4.63916e-06	1.07552e-08	8.14965e-08	1.29707e-07	4.94094e-06	1.72793e-07	1.00428e-05	2.32827e-08	1.76423e-07	2.80789e-07	1.06961e-05	2.48027e-06	0.000144978	3.3587e-07	1.03345e-05	4.03044e-06	0.000162159	2.90293e-06	0.000169683	3.93105e-07	1.20955e-05	4.71726e-06	0.000189792	0.00289736	0.169358	0.000392351	0.000854734	0.000944972	0.174447	0.00162376	0.0949125	0.000219884	0.000484971	0.00053172	0.0977728
Unimproved Grassland	1	0.0014474	0.101422	0.000455329	0.000884524	0.000487292	0.104696	0.000810342	0.0567818	0.00025492	0.000495209	0.000272815	0.0586151	3.991e-08	2.78066e-06	1.24926e-08	8.53773e-08	6.71818e-08	2.98562e-06	8.63967e-08	6.01954e-06	2.70437e-08	1.84824e-07	1.45434e-07	6.46324e-06	1.24013e-06	8.6898e-05	3.90126e-07	1.08266e-05	2.08756e-06	0.000101442	1.45146e-06	0.000101706	4.56607e-07	1.26715e-05	2.4433e-06	0.000118729	0.00144868	0.101511	0.000455731	0.000895436	0.000489447	0.104801	0.000811879	0.0568895	0.000255404	0.000508065	0.000275404	0.0587403
Unimproved Grassland	2	0.00385974	0.0979754	0.000352804	0.000763907	0.000535137	0.103487	0.00216091	0.0548524	0.000197521	0.00042768	0.000299601	0.0579381	1.06427e-07	2.68618e-06	9.67966e-09	7.37349e-08	7.37781e-08	2.9498e-06	2.30391e-07	5.81501e-06	2.09544e-08	1.59621e-07	1.59714e-07	6.38569e-06	3.30703e-06	8.39453e-05	3.02283e-07	9.35022e-06	2.29253e-06	9.91973e-05	3.87057e-06	9.82503e-05	3.53795e-07	1.09436e-05	2.68319e-06	0.000116101	0.00386315	0.098062	0.000353116	0.000773331	0.000537503	0.103589	0.00216501	0.0549565	0.000197895	0.000438783	0.000302444	0.0580606
Unimproved Grassland	3	0.00253295	0.100732	0.000316619	0.000723701	0.000495333	0.104801	0.0014181	0.0563959	0.000177262	0.000405171	0.000277317	0.0586738	6.98425e-08	2.76176e-06	8.68688e-09	6.98541e-08	6.82904e-08	2.97844e-06	1.51194e-07	5.97864e-06	1.88053e-08	1.51219e-07	1.47834e-07	6.44769e-06	2.17024e-06	8.63074e-05	2.71279e-07	8.8581e-06	2.12201e-06	9.97291e-05	2.54006e-06	0.000101015	3.17508e-07	1.03676e-05	2.48362e-06	0.000116724	0.00253519	0.100821	0.000316899	0.000732629	0.000497524	0.104904	0.00142079	0.0565029	0.000177599	0.00041569	0.000279948	0.0587969
Unimproved Grassland	4	0.00277419	0.10187	0.000331696	0.000603084	0.000527498	0.106106	0.00155315	0.0570326	0.000185703	0.000337642	0.000295324	0.0594044	7.64942e-08	2.79294e-06	9.10054e-09	5.82118e-08	7.27249e-08	3.00948e-06	1.65594e-07	6.04613e-06	1.97007e-08	1.26016e-07	1.57434e-07	6.51488e-06	2.37692e-06	8.72818e-05	2.84197e-07	7.38175e-06	2.2598e-06	9.95845e-05	2.78197e-06	0.000102155	3.32627e-07	8.63967e-06	2.64489e-06	0.000116555	0.00277664	0.10196	0.00033199	0.000610524	0.00052983	0.106209	0.0015561	0.0571408	0.000186056	0.000346408	0.000298127	0.0595275
Industrial cutaway bog	1	0.00156802	0.0672008	0.000183941	0.000442262	0.000142328	0.0695374	0.00087787	0.037623	0.000102981	0.000247604	7.96836e-05	0.0389311	4.32358e-08	1.84244e-06	5.04666e-09	4.26886e-08	1.96224e-08	1.95303e-06	9.35964e-08	3.98848e-06	1.0925e-08	9.24119e-08	4.24784e-08	4.2279e-06	1.34348e-06	5.75777e-05	1.576e-07	5.41329e-06	6.09733e-07	6.51018e-05	1.57242e-06	6.73894e-05	1.84457e-07	6.33576e-06	7.13637e-07	7.61957e-05	0.00156941	0.0672602	0.000184103	0.000447718	0.000142957	0.0696044	0.000879536	0.0376944	0.000103176	0.000254033	8.04397e-05	0.0390116
Industrial cutaway bog	2	0.00108555	0.0864995	0.00021711	0.000321645	0.000137503	0.0882613	0.000607756	0.0484276	0.000121551	0.000180076	7.69824e-05	0.0494139	2.99325e-08	2.37155e-06	5.95672e-09	3.10463e-08	1.89572e-08	2.45744e-06	6.47975e-08	5.1339e-06	1.2895e-08	6.72086e-08	4.10384e-08	5.31983e-06	9.30101e-07	7.41128e-05	1.8602e-07	3.93693e-06	5.89064e-07	7.97549e-05	1.0886e-06	8.67423e-05	2.1772e-07	4.60782e-06	6.89446e-07	9.33459e-05	0.00108651	0.086576	0.000217302	0.000325613	0.000138111	0.0883435	0.00060891	0.0485194	0.000121782	0.000184751	7.77129e-05	0.0495126
Industrial cutaway bog	3	0.00132679	0.0868441	0.000214095	0.000442262	0.000109761	0.088937	0.000742813	0.0486205	0.000119863	0.000247604	6.14509e-05	0.0497922	3.65842e-08	2.38099e-06	5.87398e-09	4.26886e-08	1.51325e-08	2.48127e-06	7.9197e-08	5.15435e-06	1.27159e-08	9.24119e-08	3.27588e-08	5.37143e-06	1.13679e-06	7.44081e-05	1.83437e-07	5.41329e-06	4.70218e-07	8.16118e-05	1.33051e-06	8.70879e-05	2.14696e-07	6.33576e-06	5.50347e-07	9.55192e-05	0.00132796	0.0869209	0.000214284	0.000447718	0.000110247	0.0890211	0.000744223	0.0487127	0.00012009	0.000254033	6.2034e-05	0.0498931
Industrial cutaway bog	4	0.0014474	0.0747825	0.000220126	0.000321645	0.000114184	0.0768858	0.000810342	0.0418676	0.000123239	0.000180076	6.39269e-05	0.0430452	3.991e-08	2.0503e-06	6.03945e-09	3.10463e-08	1.57423e-08	2.14304e-06	8.63967e-08	4.43847e-06	1.30741e-08	6.72086e-08	3.40787e-08	4.63923e-06	1.24013e-06	6.40736e-05	1.88604e-07	3.93693e-06	4.89164e-07	6.99284e-05	1.45146e-06	7.49923e-05	2.20744e-07	4.60782e-06	5.72522e-07	8.18449e-05	0.00144868	0.0748486	0.00022032	0.000325613	0.000114689	0.0769579	0.000811879	0.0419471	0.000123473	0.000184751	6.45335e-05	0.0431317
						Carcinogenic risk assessment.
		Ingestion				Dermal		CR
		Children		Adult		Children	Adult	Children	Adult
		Cd	Pb	Cd	Pb	Cd	Cd	Cd	Pb
Forest	1	1.5451e-05	2.58361e-06	8.6504e-06	1.44646e-06	4.40008e-10	9.52524e-10	1.54515e-05	8.65135e-06
Forest	2	1.39795e-05	3.25002e-06	7.82655e-06	1.81955e-06	3.98102e-10	8.61807e-10	1.39799e-05	7.82741e-06
Forest	3	1.10364e-05	2.20427e-06	6.17885e-06	1.23408e-06	3.14291e-10	6.80374e-10	1.10368e-05	6.17953e-06
Forest	4	1.32437e-05	2.16326e-06	7.41462e-06	1.21112e-06	3.77149e-10	8.16449e-10	1.32441e-05	7.41544e-06
Improved Grassland	1	1.5451e-05	5.65934e-06	8.6504e-06	3.16844e-06	4.40008e-10	9.52524e-10	1.54515e-05	8.65135e-06
Improved Grassland	2	2.35444e-05	4.27526e-06	1.31816e-05	2.39355e-06	6.70488e-10	1.45146e-09	2.35451e-05	1.3183e-05
Improved Grassland	3	1.76583e-05	3.94719e-06	9.88617e-06	2.20987e-06	5.02866e-10	1.0886e-09	1.76588e-05	9.88725e-06
Improved Grassland	4	1.76583e-05	5.03395e-06	9.88617e-06	2.8183e-06	5.02866e-10	1.0886e-09	1.76588e-05	9.88725e-06
Unimproved Grassland	1	8.82915e-06	3.01729e-06	4.94308e-06	1.68926e-06	2.51433e-10	5.44299e-10	8.82941e-06	4.94363e-06
Unimproved Grassland	2	2.35444e-05	2.91477e-06	1.31816e-05	1.63186e-06	6.70488e-10	1.45146e-09	2.35451e-05	1.3183e-05
Unimproved Grassland	3	1.5451e-05	2.99679e-06	8.6504e-06	1.67778e-06	4.40008e-10	9.52524e-10	1.54515e-05	8.65135e-06
Unimproved Grassland	4	1.69225e-05	3.03062e-06	9.47424e-06	1.69672e-06	4.81913e-10	1.04324e-09	1.6923e-05	9.47529e-06
Industrial cutaway bog	1	9.56492e-06	1.99922e-06	5.35501e-06	1.11928e-06	2.72386e-10	5.89658e-10	9.56519e-06	5.3556e-06
Industrial cutaway bog	2	6.62187e-06	2.57336e-06	3.70731e-06	1.44072e-06	1.88575e-10	4.08224e-10	6.62205e-06	3.70772e-06
Industrial cutaway bog	3	8.09339e-06	2.58361e-06	4.53116e-06	1.44646e-06	2.3048e-10	4.98941e-10	8.09362e-06	4.53166e-06
Industrial cutaway bog	4	8.82915e-06	2.22478e-06	4.94308e-06	1.24556e-06	2.51433e-10	5.44299e-10	8.82941e-06	4.94363e-06
		8.27733e-06	2.34524e-06	4.63414e-06	1.31301e-06	2.35718e-10	5.10281e-10	8.27757e-06	4.63465e-06
